# Supplementary material for: Simultaneous vehicle and lane detection via MobileNetV3 in car following scene
Source: PLoS One. 2022 Mar 4;17(3):e0264551. doi: 10.1371/journal.pone.0264551 (PMC8896667; doi:10.1371/journal.pone.0264551)
Supplement: S1 Data — (ZIP) [file pone.0264551.s001.zip]

Archive with 7 entries (6 files):
- support data/
- support data/1.png
- support data/2.png
- support data/3.png
- support data/4.png
- support data/5.png
- support data/6.png
